# Supplementary material for: Potential of Community Volunteers in Flood Early Warning Dissemination: A Case Study of Bangladesh
Source: Int J Environ Res Public Health. 2021 Dec 9;18(24):13010. doi: 10.3390/ijerph182413010 (PMC8700901; doi:10.3390/ijerph182413010)
Supplement: Supplementary file 1 [file ijerph-18-13010-s001.zip]

Archive with 1 entries (1 files):
- ijerph-1470045-supplementary.pdf
